# Supplementary material for: Naringenin attenuates slow-transit constipation by regulating the AMPK/mTOR/ULK1 signalling pathway: in vivo and in vitro studies
Source: Front Pharmacol. 2025 Jun 17;16:1550458. doi: 10.3389/fphar.2025.1550458 (PMC12209368; doi:10.3389/fphar.2025.1550458)
Supplement: Supplementary file 1 [file DataSheet1.zip]

Archive with 686 entries (625 files):
- Data/
- Data/Figure.1/
- Data/Figure.1/Figure/
- Data/Figure.1/Figure/Western Blot.pdf
- Data/Figure.1/original data.xlsx
- Data/Figure.2/
- Data/Figure.2/Figure/
- Data/Figure.2/Figure/flow cytometry data/
- Data/Figure.2/Figure/flow cytometry data/APC_Plot1.png
- Data/Figure.2/Figure/flow cytometry data/APC_Plot2.png
- Data/Figure.2/Figure/flow cytometry data/APC_Statistics1.png
- Data/Figure.2/Figure/flow cytometry data/GA+ Baf A1-1_Plot1.png
- Data/Figure.2/Figure/flow cytometry data/GA+ Baf A1-1_Plot2.png
- Data/Figure.2/Figure/flow cytometry data/GA+ Baf A1-1_Statistics1.png
- Data/Figure.2/Figure/flow cytometry data/GA+ Baf A1-2_Plot1.png
- Data/Figure.2/Figure/flow cytometry data/GA+ Baf A1-2_Plot2.png
- Data/Figure.2/Figure/flow cytometry data/GA+ Baf A1-2_Statistics1.png
- Data/Figure.2/Figure/flow cytometry data/GA+ Baf A1_Plot1.png
- Data/Figure.2/Figure/flow cytometry data/GA+ Baf A1_Plot2.png
- Data/Figure.2/Figure/flow cytometry data/GA+ Baf A1_Statistics1.png
- Data/Figure.2/Figure/flow cytometry data/GA+Naringin+Baf A1-1_Plot2.png
- Data/Figure.2/Figure/flow cytometry data/GA+Naringin+Baf A1-1_Statistics1.png
- Data/Figure.2/Figure/flow cytometry data/GA+Naringin+Baf A1-2_Plot2.png
- Data/Figure.2/Figure/flow cytometry data/GA+Naringin+Baf A1-2_Statistics1.png
- Data/Figure.2/Figure/flow cytometry data/GA+Naringin+Baf A1_Plot2.png
- Data/Figure.2/Figure/flow cytometry data/GA+Naringin+Baf A1_Statistics1.png
- Data/Figure.2/Figure/flow cytometry data/GA+Naringin-1_Plot2.png
- Data/Figure.2/Figure/flow cytometry data/GA+Naringin-1_Statistics1.png
- Data/Figure.2/Figure/flow cytometry data/GA+Naringin-2_Plot2.png
- Data/Figure.2/Figure/flow cytometry data/GA+Naringin-2_Statistics1.png
- Data/Figure.2/Figure/flow cytometry data/GA+Naringin_Plot1.png
- Data/Figure.2/Figure/flow cytometry data/GA+Naringin_Plot2.png
- Data/Figure.2/Figure/flow cytometry data/GA+Naringin_Statistics1.png
- Data/Figure.2/Figure/flow cytometry data/GA-1_Plot2.png
- Data/Figure.2/Figure/flow cytometry data/GA-1_Statistics1.png
- Data/Figure.2/Figure/flow cytometry data/GA-2_Plot2.png
- Data/Figure.2/Figure/flow cytometry data/GA-2_Statistics1.png
- Data/Figure.2/Figure/flow cytometry data/GA_Plot1.png
- Data/Figure.2/Figure/flow cytometry data/GA_Plot2.png
- Data/Figure.2/Figure/flow cytometry data/GA_Statistics1.png
- Data/Figure.2/Figure/flow cytometry data/Normal+BafA1-1_Plot2.png
- Data/Figure.2/Figure/flow cytometry data/Normal+BafA1-1_Statistics1.png
- Data/Figure.2/Figure/flow cytometry data/Normal+BafA1-2_Plot2.png
- Data/Figure.2/Figure/flow cytometry data/Normal+BafA1-2_Statistics1.png
- Data/Figure.2/Figure/flow cytometry data/Normal+BafA1_Plot2.png
- Data/Figure.2/Figure/flow cytometry data/Normal+BafA1_Statistics1.png
- Data/Figure.2/Figure/flow cytometry data/Normal+Naringin+Baf A1-1_Plot2.png
- Data/Figure.2/Figure/flow cytometry data/Normal+Naringin+Baf A1-1_Statistics1.png
- Data/Figure.2/Figure/flow cytometry data/Normal+Naringin+Baf A1-2_Plot2.png
- Data/Figure.2/Figure/flow cytometry data/Normal+Naringin+Baf A1-2_Statistics1.png
- Data/Figure.2/Figure/flow cytometry data/Normal+Naringin+Baf A1_Plot2.png
- Data/Figure.2/Figure/flow cytometry data/Normal+Naringin+Baf A1_Statistics1.png
- Data/Figure.2/Figure/flow cytometry data/Normal+Naringin-1_Plot2.png
- Data/Figure.2/Figure/flow cytometry data/Normal+Naringin-1_Statistics1.png
- Data/Figure.2/Figure/flow cytometry data/Normal+Naringin_Plot2.png
- Data/Figure.2/Figure/flow cytometry data/Normal+Naringin_Statistics1.png
- Data/Figure.2/Figure/flow cytometry data/Normal-1_Plot2.png
- Data/Figure.2/Figure/flow cytometry data/Normal-1_Statistics1.png
- Data/Figure.2/Figure/flow cytometry data/Normal-2_Plot2.png
- Data/Figure.2/Figure/flow cytometry data/Normal-2_Statistics1.png
- Data/Figure.2/Figure/flow cytometry data/Normal_Plot2.png
- Data/Figure.2/Figure/flow cytometry data/Normal_Statistics1.png
- Data/Figure.2/Figure/flow cytometry data/PI_Plot2.png
- Data/Figure.2/Figure/flow cytometry data/PI_Statistics1.png
- Data/Figure.2/Figure/flow cytometry data/阴性_Plot2.png
- Data/Figure.2/Figure/flow cytometry data/阴性_Statistics1.png
- Data/Figure.2/original data.xlsx
- Data/Figure.3/
- Data/Figure.3/Figure/
- Data/Figure.3/Figure/Western Blot/
- Data/Figure.3/Figure/Western Blot/Figure.3 1/
- Data/Figure.3/Figure/Western Blot/Figure.3 1/actin 1.png
- Data/Figure.3/Figure/Western Blot/Figure.3 1/actin 2.png
- Data/Figure.3/Figure/Western Blot/Figure.3 1/actin 2标.png
- Data/Figure.3/Figure/Western Blot/Figure.3 1/actin 3.png
- Data/Figure.3/Figure/Western Blot/Figure.3 1/actin 3标.png
- Data/Figure.3/Figure/Western Blot/Figure.3 1/AMPK 1.png
- Data/Figure.3/Figure/Western Blot/Figure.3 1/AMPK 2.png
- Data/Figure.3/Figure/Western Blot/Figure.3 1/AMPK 2标.png
- Data/Figure.3/Figure/Western Blot/Figure.3 1/AMPK 3.png
- Data/Figure.3/Figure/Western Blot/Figure.3 1/AMPK 3标.png
- Data/Figure.3/Figure/Western Blot/Figure.3 1/beclin1 1.png
- Data/Figure.3/Figure/Western Blot/Figure.3 1/beclin1 2.png
- Data/Figure.3/Figure/Western Blot/Figure.3 1/beclin1 2标.png
- Data/Figure.3/Figure/Western Blot/Figure.3 1/beclin1 3.png
- Data/Figure.3/Figure/Western Blot/Figure.3 1/MTOR 1.png
- Data/Figure.3/Figure/Western Blot/Figure.3 1/MTOR 2.png
- Data/Figure.3/Figure/Western Blot/Figure.3 1/MTOR 3.png
- Data/Figure.3/Figure/Western Blot/Figure.3 1/P-AMPK 1.png
- Data/Figure.3/Figure/Western Blot/Figure.3 1/P-AMPK 2.png
- Data/Figure.3/Figure/Western Blot/Figure.3 1/P-AMPK 3.png
- Data/Figure.3/Figure/Western Blot/Figure.3 1/P-MTOR 1.png
- Data/Figure.3/Figure/Western Blot/Figure.3 1/P-MTOR 2.png
- Data/Figure.3/Figure/Western Blot/Figure.3 1/P-MTOR 3.png
- Data/Figure.3/Figure/Western Blot/Figure.3 1/P-ULK1 1.png
- Data/Figure.3/Figure/Western Blot/Figure.3 1/P-ULK1 2.png
- Data/Figure.3/Figure/Western Blot/Figure.3 1/P-ULK1 3.png
- Data/Figure.3/Figure/Western Blot/Figure.3 1/ULK1 1.png
- Data/Figure.3/Figure/Western Blot/Figure.3 1/ULK1 2.png
- Data/Figure.3/Figure/Western Blot/Figure.3 1/ULK1 3.png
- Data/Figure.3/Figure/Western Blot/Figure.3 2/
- Data/Figure.3/Figure/Western Blot/Figure.3 2/actin 1.png
- Data/Figure.3/Figure/Western Blot/Figure.3 2/actin 2.png
- Data/Figure.3/Figure/Western Blot/Figure.3 2/actin 3.png
- Data/Figure.3/Figure/Western Blot/Figure.3 2/AMPK 1.png
- Data/Figure.3/Figure/Western Blot/Figure.3 2/AMPK 2.png
- Data/Figure.3/Figure/Western Blot/Figure.3 2/AMPK 3.png
- Data/Figure.3/Figure/Western Blot/Figure.3 2/beclin1 1.png
- Data/Figure.3/Figure/Western Blot/Figure.3 2/beclin1 2.png
- Data/Figure.3/Figure/Western Blot/Figure.3 2/beclin1 3.png
- Data/Figure.3/Figure/Western Blot/Figure.3 2/MTOR 1.png
- Data/Figure.3/Figure/Western Blot/Figure.3 2/MTOR 2.png
- Data/Figure.3/Figure/Western Blot/Figure.3 2/MTOR 3.png
- Data/Figure.3/Figure/Western Blot/Figure.3 2/P-AMPK 1.png
- Data/Figure.3/Figure/Western Blot/Figure.3 2/P-AMPK 2.png
- Data/Figure.3/Figure/Western Blot/Figure.3 2/P-AMPK 3.png
- Data/Figure.3/Figure/Western Blot/Figure.3 2/P-MTOR 1.png
- Data/Figure.3/Figure/Western Blot/Figure.3 2/P-MTOR 2.png
- Data/Figure.3/Figure/Western Blot/Figure.3 2/P-MTOR 3.png
- Data/Figure.3/Figure/Western Blot/Figure.3 2/P-ULK1 1.png
- Data/Figure.3/Figure/Western Blot/Figure.3 2/P-ULK1 2.png
- Data/Figure.3/Figure/Western Blot/Figure.3 2/P-ULK1 3.png
- Data/Figure.3/Figure/Western Blot/Figure.3 2/ULK1 1.png
- Data/Figure.3/Figure/Western Blot/Figure.3 2/ULK1 2.png
- Data/Figure.3/Figure/Western Blot/Figure.3 2/ULK1 3.png
- Data/Figure.3/original data.xlsx
- Data/Figure.4/
- Data/Figure.4/Figure/
- Data/Figure.4/Figure/Western Blot/
- Data/Figure.4/Figure/Western Blot/Figure.4 1/
- Data/Figure.4/Figure/Western Blot/Figure.4 1/actin 1.png
- Data/Figure.4/Figure/Western Blot/Figure.4 1/actin 1灰.png
- Data/Figure.4/Figure/Western Blot/Figure.4 1/actin 2.png
- Data/Figure.4/Figure/Western Blot/Figure.4 1/actin 2灰.png
- Data/Figure.4/Figure/Western Blot/Figure.4 1/actin 3.png
- Data/Figure.4/Figure/Western Blot/Figure.4 1/actin 3灰.png
- Data/Figure.4/Figure/Western Blot/Figure.4 1/P-ULK1 1.png
- Data/Figure.4/Figure/Western Blot/Figure.4 1/P-ULK1 1灰.png
- Data/Figure.4/Figure/Western Blot/Figure.4 1/P-ULK1 2.png
- Data/Figure.4/Figure/Western Blot/Figure.4 1/P-ULK1 2灰.png
- Data/Figure.4/Figure/Western Blot/Figure.4 1/P-ULK1 3.png
- Data/Figure.4/Figure/Western Blot/Figure.4 1/P-ULK1 3灰.png
- Data/Figure.4/Figure/Western Blot/Figure.4 2/
- Data/Figure.4/Figure/Western Blot/Figure.4 2/actin 1.png
- Data/Figure.4/Figure/Western Blot/Figure.4 2/actin 1灰.png
- Data/Figure.4/Figure/Western Blot/Figure.4 2/actin 2.png
- Data/Figure.4/Figure/Western Blot/Figure.4 2/actin 2灰.png
- Data/Figure.4/Figure/Western Blot/Figure.4 2/actin 3.png
- Data/Figure.4/Figure/Western Blot/Figure.4 2/actin 3灰.png
- Data/Figure.4/Figure/Western Blot/Figure.4 2/p-ULK1 1.png
- Data/Figure.4/Figure/Western Blot/Figure.4 2/p-ULK1 1灰.png
- Data/Figure.4/Figure/Western Blot/Figure.4 2/p-ULK1 2.png
- Data/Figure.4/Figure/Western Blot/Figure.4 2/p-ULK1 2灰.png
- Data/Figure.4/Figure/Western Blot/Figure.4 2/p-ULK1 3.png
- Data/Figure.4/Figure/Western Blot/Figure.4 2/p-ULK1 3灰.png
- Data/Figure.4/original data.xlsx
- Data/Figure.5/
- Data/Figure.5/Figure/
- Data/Figure.5/Figure/IF/
- Data/Figure.5/Figure/IF/ULK1+NDP52/
- Data/Figure.5/Figure/IF/ULK1+NDP52/ULK1+NDP52/
- Data/Figure.5/Figure/IF/ULK1+NDP52/ULK1+NDP52/1GA 1-400 DAPI.png
- Data/Figure.5/Figure/IF/ULK1+NDP52/ULK1+NDP52/1GA 1-400 MERGE.png
- Data/Figure.5/Figure/IF/ULK1+NDP52/ULK1+NDP52/1GA 1-400 NDP52.png
- Data/Figure.5/Figure/IF/ULK1+NDP52/ULK1+NDP52/1GA 1-400 p-ULK1.png
- Data/Figure.5/Figure/IF/ULK1+NDP52/ULK1+NDP52/1GA 2-400 DAPI.png
- Data/Figure.5/Figure/IF/ULK1+NDP52/ULK1+NDP52/1GA 2-400 merge.png
- Data/Figure.5/Figure/IF/ULK1+NDP52/ULK1+NDP52/1GA 2-400 NDP52.png
- Data/Figure.5/Figure/IF/ULK1+NDP52/ULK1+NDP52/1GA 2-400 p-ULK1.png
- Data/Figure.5/Figure/IF/ULK1+NDP52/ULK1+NDP52/1GA 3-400 DAPI.png
- Data/Figure.5/Figure/IF/ULK1+NDP52/ULK1+NDP52/1GA 3-400 merge.png
- Data/Figure.5/Figure/IF/ULK1+NDP52/ULK1+NDP52/1GA 3-400 NDP52.png
- Data/Figure.5/Figure/IF/ULK1+NDP52/ULK1+NDP52/1GA 3-400 p-ULK1.png
- Data/Figure.5/Figure/IF/ULK1+NDP52/ULK1+NDP52/1GA-200 DAPI.png
- Data/Figure.5/Figure/IF/ULK1+NDP52/ULK1+NDP52/1GA-200 merge.png
- Data/Figure.5/Figure/IF/ULK1+NDP52/ULK1+NDP52/1GA-200 NDP52.png
- Data/Figure.5/Figure/IF/ULK1+NDP52/ULK1+NDP52/1GA-200 p-ULK1.png
- Data/Figure.5/Figure/IF/ULK1+NDP52/ULK1+NDP52/2GA-NDP52 1-400 DAPI.png
- Data/Figure.5/Figure/IF/ULK1+NDP52/ULK1+NDP52/2GA-NDP52 1-400 merge.png
- Data/Figure.5/Figure/IF/ULK1+NDP52/ULK1+NDP52/2GA-NDP52 1-400 NDP52.png
- Data/Figure.5/Figure/IF/ULK1+NDP52/ULK1+NDP52/2GA-NDP52 1-400 p-ULK1.png
- Data/Figure.5/Figure/IF/ULK1+NDP52/ULK1+NDP52/2GA-NDP52 2-400 DAPI.png
- Data/Figure.5/Figure/IF/ULK1+NDP52/ULK1+NDP52/2GA-NDP52 2-400 merge.png
- Data/Figure.5/Figure/IF/ULK1+NDP52/ULK1+NDP52/2GA-NDP52 2-400 NDP52.png
- Data/Figure.5/Figure/IF/ULK1+NDP52/ULK1+NDP52/2GA-NDP52 2-400 p-ULK1.png
- Data/Figure.5/Figure/IF/ULK1+NDP52/ULK1+NDP52/2GA-NDP52 3-400 DAPI.png
- Data/Figure.5/Figure/IF/ULK1+NDP52/ULK1+NDP52/2GA-NDP52 3-400 merge.png
- Data/Figure.5/Figure/IF/ULK1+NDP52/ULK1+NDP52/2GA-NDP52 3-400 NDP52.png
- Data/Figure.5/Figure/IF/ULK1+NDP52/ULK1+NDP52/2GA-NDP52 3-400 p-ULK1.png
- Data/Figure.5/Figure/IF/ULK1+NDP52/ULK1+NDP52/2GA-NDP52-200 DAPI.png
- Data/Figure.5/Figure/IF/ULK1+NDP52/ULK1+NDP52/2GA-NDP52-200 merge.png
- Data/Figure.5/Figure/IF/ULK1+NDP52/ULK1+NDP52/2GA-NDP52-200 NDP52.png
- Data/Figure.5/Figure/IF/ULK1+NDP52/ULK1+NDP52/2GA-NDP52-200 p-ULK1.png
- Data/Figure.5/Figure/IF/ULK1+NDP52/ULK1+NDP52/3GA+Naringin 1-400 DAPI.png
- Data/Figure.5/Figure/IF/ULK1+NDP52/ULK1+NDP52/3GA+Naringin 1-400 merge.png
- Data/Figure.5/Figure/IF/ULK1+NDP52/ULK1+NDP52/3GA+Naringin 1-400 NDP52.png
- Data/Figure.5/Figure/IF/ULK1+NDP52/ULK1+NDP52/3GA+Naringin 1-400 p-ULK1.png
- Data/Figure.5/Figure/IF/ULK1+NDP52/ULK1+NDP52/3GA+Naringin 2-400 DAPI.png
- Data/Figure.5/Figure/IF/ULK1+NDP52/ULK1+NDP52/3GA+Naringin 2-400 merge.png
- Data/Figure.5/Figure/IF/ULK1+NDP52/ULK1+NDP52/3GA+Naringin 2-400 NDP52.png
- Data/Figure.5/Figure/IF/ULK1+NDP52/ULK1+NDP52/3GA+Naringin 2-400 p-ULK1.png
- Data/Figure.5/Figure/IF/ULK1+NDP52/ULK1+NDP52/3GA+Naringin 3-400 DAPI.png
- Data/Figure.5/Figure/IF/ULK1+NDP52/ULK1+NDP52/3GA+Naringin 3-400 merge.png
- Data/Figure.5/Figure/IF/ULK1+NDP52/ULK1+NDP52/3GA+Naringin 3-400 NDP52.png
- Data/Figure.5/Figure/IF/ULK1+NDP52/ULK1+NDP52/3GA+Naringin 3-400 p-ULK1.png
- Data/Figure.5/Figure/IF/ULK1+NDP52/ULK1+NDP52/3GA+Naringin-200 DAPI.png
- Data/Figure.5/Figure/IF/ULK1+NDP52/ULK1+NDP52/3GA+Naringin-200 merge.png
- Data/Figure.5/Figure/IF/ULK1+NDP52/ULK1+NDP52/3GA+Naringin-200 NDP52.png
- Data/Figure.5/Figure/IF/ULK1+NDP52/ULK1+NDP52/3GA+Naringin-200 p-ULK1.png
- Data/Figure.5/Figure/IF/ULK1+NDP52/ULK1+NDP52/4GA+Naringin-NDP52 1-400 DAPI.png
- Data/Figure.5/Figure/IF/ULK1+NDP52/ULK1+NDP52/4GA+Naringin-NDP52 1-400 merge.png
- Data/Figure.5/Figure/IF/ULK1+NDP52/ULK1+NDP52/4GA+Naringin-NDP52 1-400 NDP52.png
- Data/Figure.5/Figure/IF/ULK1+NDP52/ULK1+NDP52/4GA+Naringin-NDP52 1-400 p-ULK1.png
- Data/Figure.5/Figure/IF/ULK1+NDP52/ULK1+NDP52/4GA+Naringin-NDP52 2-400 DAPI.png
- Data/Figure.5/Figure/IF/ULK1+NDP52/ULK1+NDP52/4GA+Naringin-NDP52 2-400 merge.png
- Data/Figure.5/Figure/IF/ULK1+NDP52/ULK1+NDP52/4GA+Naringin-NDP52 2-400 NDP52.png
- Data/Figure.5/Figure/IF/ULK1+NDP52/ULK1+NDP52/4GA+Naringin-NDP52 2-400 p-ULK1.png
- Data/Figure.5/Figure/IF/ULK1+NDP52/ULK1+NDP52/4GA+Naringin-NDP52 3-400 DAPI.png
- Data/Figure.5/Figure/IF/ULK1+NDP52/ULK1+NDP52/4GA+Naringin-NDP52 3-400 merge.png
- Data/Figure.5/Figure/IF/ULK1+NDP52/ULK1+NDP52/4GA+Naringin-NDP52 3-400 NDP52.png
- Data/Figure.5/Figure/IF/ULK1+NDP52/ULK1+NDP52/4GA+Naringin-NDP52 3-400 p-ULK1.png
- Data/Figure.5/Figure/IF/ULK1+NDP52/ULK1+NDP52/4GA+Naringin-NDP52-200 DAPI.png
- Data/Figure.5/Figure/IF/ULK1+NDP52/ULK1+NDP52/4GA+Naringin-NDP52-200 merge.png
- Data/Figure.5/Figure/IF/ULK1+NDP52/ULK1+NDP52/4GA+Naringin-NDP52-200 NDP52.png
- Data/Figure.5/Figure/IF/ULK1+NDP52/ULK1+NDP52/4GA+Naringin-NDP52-200 p-ULK1.png
- Data/Figure.5/Figure/IF/ULK1+OPTN/
- Data/Figure.5/Figure/IF/ULK1+OPTN/ULK1+OPTN/
- Data/Figure.5/Figure/IF/ULK1+OPTN/ULK1+OPTN/1GA 1-400 DAPI.png
- Data/Figure.5/Figure/IF/ULK1+OPTN/ULK1+OPTN/1GA 1-400 merge.png
- Data/Figure.5/Figure/IF/ULK1+OPTN/ULK1+OPTN/1GA 1-400 OPTN.png
- Data/Figure.5/Figure/IF/ULK1+OPTN/ULK1+OPTN/1GA 1-400 p-ULK1.png
- Data/Figure.5/Figure/IF/ULK1+OPTN/ULK1+OPTN/1GA 2-400 DAPI.png
- Data/Figure.5/Figure/IF/ULK1+OPTN/ULK1+OPTN/1GA 2-400 merge.png
- Data/Figure.5/Figure/IF/ULK1+OPTN/ULK1+OPTN/1GA 2-400 OPTN.png
- Data/Figure.5/Figure/IF/ULK1+OPTN/ULK1+OPTN/1GA 2-400 p-ULK1.png
- Data/Figure.5/Figure/IF/ULK1+OPTN/ULK1+OPTN/1GA 3-400 DAPI.png
- Data/Figure.5/Figure/IF/ULK1+OPTN/ULK1+OPTN/1GA 3-400 merge.png
- Data/Figure.5/Figure/IF/ULK1+OPTN/ULK1+OPTN/1GA 3-400 OPTN.png
- Data/Figure.5/Figure/IF/ULK1+OPTN/ULK1+OPTN/1GA 3-400 p-ULK1.png
- Data/Figure.5/Figure/IF/ULK1+OPTN/ULK1+OPTN/1GA-200 DAPI.png
- Data/Figure.5/Figure/IF/ULK1+OPTN/ULK1+OPTN/1GA-200 merge.png
- Data/Figure.5/Figure/IF/ULK1+OPTN/ULK1+OPTN/1GA-200 OPTN.png
- Data/Figure.5/Figure/IF/ULK1+OPTN/ULK1+OPTN/1GA-200 p-ULK1.png
- Data/Figure.5/Figure/IF/ULK1+OPTN/ULK1+OPTN/2GA-OPTN 1-400 DAPI.png
- Data/Figure.5/Figure/IF/ULK1+OPTN/ULK1+OPTN/2GA-OPTN 1-400 merge.png
- Data/Figure.5/Figure/IF/ULK1+OPTN/ULK1+OPTN/2GA-OPTN 1-400 OPTN.png
- Data/Figure.5/Figure/IF/ULK1+OPTN/ULK1+OPTN/2GA-OPTN 1-400 p-ULK1.png
- Data/Figure.5/Figure/IF/ULK1+OPTN/ULK1+OPTN/2GA-OPTN 2-400 DAPI.png
- Data/Figure.5/Figure/IF/ULK1+OPTN/ULK1+OPTN/2GA-OPTN 2-400 merge.png
- Data/Figure.5/Figure/IF/ULK1+OPTN/ULK1+OPTN/2GA-OPTN 2-400 OPTN.png
- Data/Figure.5/Figure/IF/ULK1+OPTN/ULK1+OPTN/2GA-OPTN 2-400 p-ULK1.png
- Data/Figure.5/Figure/IF/ULK1+OPTN/ULK1+OPTN/2GA-OPTN 3-400 DAPI.png
- Data/Figure.5/Figure/IF/ULK1+OPTN/ULK1+OPTN/2GA-OPTN 3-400 merge.png
- Data/Figure.5/Figure/IF/ULK1+OPTN/ULK1+OPTN/2GA-OPTN 3-400 OPTN.png
- Data/Figure.5/Figure/IF/ULK1+OPTN/ULK1+OPTN/2GA-OPTN 3-400 p-ULK1.png
- Data/Figure.5/Figure/IF/ULK1+OPTN/ULK1+OPTN/2GA-OPTN-200 DAPI.png
- Data/Figure.5/Figure/IF/ULK1+OPTN/ULK1+OPTN/2GA-OPTN-200 merge.png
- Data/Figure.5/Figure/IF/ULK1+OPTN/ULK1+OPTN/2GA-OPTN-200 OPTN.png
- Data/Figure.5/Figure/IF/ULK1+OPTN/ULK1+OPTN/2GA-OPTN-200 p-ULK1.png
- Data/Figure.5/Figure/IF/ULK1+OPTN/ULK1+OPTN/3GA+Naringin 1-400 DAPI.png
- Data/Figure.5/Figure/IF/ULK1+OPTN/ULK1+OPTN/3GA+Naringin 1-400 merge.png
- Data/Figure.5/Figure/IF/ULK1+OPTN/ULK1+OPTN/3GA+Naringin 1-400 OPTN.png
- Data/Figure.5/Figure/IF/ULK1+OPTN/ULK1+OPTN/3GA+Naringin 1-400 p-ULK1.png
- Data/Figure.5/Figure/IF/ULK1+OPTN/ULK1+OPTN/3GA+Naringin 2-400 DAPI.png
- Data/Figure.5/Figure/IF/ULK1+OPTN/ULK1+OPTN/3GA+Naringin 2-400 merge.png
- Data/Figure.5/Figure/IF/ULK1+OPTN/ULK1+OPTN/3GA+Naringin 2-400 OPTN.png
- Data/Figure.5/Figure/IF/ULK1+OPTN/ULK1+OPTN/3GA+Naringin 2-400 p-ULK1.png
- Data/Figure.5/Figure/IF/ULK1+OPTN/ULK1+OPTN/3GA+Naringin 3-400 DAPI.png
- Data/Figure.5/Figure/IF/ULK1+OPTN/ULK1+OPTN/3GA+Naringin 3-400 merge.png
- Data/Figure.5/Figure/IF/ULK1+OPTN/ULK1+OPTN/3GA+Naringin 3-400 OPTN.png
- Data/Figure.5/Figure/IF/ULK1+OPTN/ULK1+OPTN/3GA+Naringin 3-400 p-ULK1.png
- Data/Figure.5/Figure/IF/ULK1+OPTN/ULK1+OPTN/3GA+Naringin-200 DAPI.png
- Data/Figure.5/Figure/IF/ULK1+OPTN/ULK1+OPTN/3GA+Naringin-200 merge.png
- Data/Figure.5/Figure/IF/ULK1+OPTN/ULK1+OPTN/3GA+Naringin-200 OPTN.png
- Data/Figure.5/Figure/IF/ULK1+OPTN/ULK1+OPTN/3GA+Naringin-200 p-ULK1.png
- Data/Figure.5/Figure/IF/ULK1+OPTN/ULK1+OPTN/4GA+Naringin-OPTN 1-400 DAPI.png
- Data/Figure.5/Figure/IF/ULK1+OPTN/ULK1+OPTN/4GA+Naringin-OPTN 1-400 merge.png
- Data/Figure.5/Figure/IF/ULK1+OPTN/ULK1+OPTN/4GA+Naringin-OPTN 1-400 OPTN.png
- Data/Figure.5/Figure/IF/ULK1+OPTN/ULK1+OPTN/4GA+Naringin-OPTN 1-400 p-ULK1.png
- Data/Figure.5/Figure/IF/ULK1+OPTN/ULK1+OPTN/4GA+Naringin-OPTN 2-400 DAPI.png
- Data/Figure.5/Figure/IF/ULK1+OPTN/ULK1+OPTN/4GA+Naringin-OPTN 2-400 merge.png
- Data/Figure.5/Figure/IF/ULK1+OPTN/ULK1+OPTN/4GA+Naringin-OPTN 2-400 OPTN.png
- Data/Figure.5/Figure/IF/ULK1+OPTN/ULK1+OPTN/4GA+Naringin-OPTN 2-400 p-ULK1.png
- Data/Figure.5/Figure/IF/ULK1+OPTN/ULK1+OPTN/4GA+Naringin-OPTN 3-400 DAPI.png
- Data/Figure.5/Figure/IF/ULK1+OPTN/ULK1+OPTN/4GA+Naringin-OPTN 3-400 merge.png
- Data/Figure.5/Figure/IF/ULK1+OPTN/ULK1+OPTN/4GA+Naringin-OPTN 3-400 OPTN.png
- Data/Figure.5/Figure/IF/ULK1+OPTN/ULK1+OPTN/4GA+Naringin-OPTN 3-400 p-ULK1.png
- Data/Figure.5/Figure/IF/ULK1+OPTN/ULK1+OPTN/4GA+Naringin-OPTN-200 DAPI.png
- Data/Figure.5/Figure/IF/ULK1+OPTN/ULK1+OPTN/4GA+Naringin-OPTN-200 merge.png
- Data/Figure.5/Figure/IF/ULK1+OPTN/ULK1+OPTN/4GA+Naringin-OPTN-200 OPTN.png
- Data/Figure.5/Figure/IF/ULK1+OPTN/ULK1+OPTN/4GA+Naringin-OPTN-200 p-ULK1.png
- Data/Figure.5/Figure/Western Blot/
- Data/Figure.5/Figure/Western Blot/CO-IP/
- Data/Figure.5/Figure/Western Blot/CO-IP/NDP52.png
- Data/Figure.5/Figure/Western Blot/CO-IP/NDP52灰.png
- Data/Figure.5/Figure/Western Blot/CO-IP/OPTN.png
- Data/Figure.5/Figure/Western Blot/CO-IP/OPTN灰.png
- Data/Figure.5/Figure/Western Blot/CO-IP/P-ULK1.png
- Data/Figure.5/Figure/Western Blot/CO-IP/P-ULK1灰.png
- Data/Figure.5/Figure/Western Blot/NBR1 KD/
[truncated: 386 more entries]
