# Supplementary material for: Naringenin attenuates slow-transit constipation by regulating the AMPK/mTOR/ULK1 signalling pathway: in vivo and in vitro studies
Source: Front Pharmacol. 2025 Jun 17;16:1550458. doi: 10.3389/fphar.2025.1550458 (PMC12209368; doi:10.3389/fphar.2025.1550458)
Supplement: Supplementary file 1 [file DataSheet1.zip › Data/Figure.1/original data.xlsx]

## Sheet: Figure.1
CCK8
	control	0	1	5	10	20	50	100	200	300	500	(nm)
1	1.1917	0.9453	0.9521	0.9899	0.9991	0.9944	1.0183	1.0042	1.00025	0.9915	0.9794
2	1.2116	0.9727	0.9587	0.9374	0.9831	0.9982	0.9954	1.0289	0.9968	0.9951	0.9889
3	1.1827	0.9561	0.9666	0.9697	0.9592	0.9692	0.9835	0.9862	0.9853	0.9634	0.9662
OD	1.19533	0.958033	0.959133	0.965667	0.980467	0.987267	0.999067	1.00643	0.994117	0.983333	0.978167
	1	0.766153	0.767237	0.773675	0.78826	0.794961	0.806589	0.813849	0.801711	0.791085	0.785993
LC3II/LC3I							Beclin1/β-actin								P62/β-actin
Control	Control+NAR	GA	GA+NAR	GA+NAR+BafA1			Control	Control+NAR	GA	GA+NAR	GA+NAR+BafA1				Control	Control+NAR	GA	GA+NAR	GA+NAR+BafA1
0.63	0.59	2.17	1.09	0.88			0.28	0.27	0.47	0.39	0.28				0.45	0.45	0.25	0.34	0.37
0.59	0.53	2.2	1.14	0.85			0.26	0.23	0.49	0.4	0.32				0.4	0.47	0.25	0.34	0.36
0.58	0.53	2.14	1.04	0.89			0.23	0.21	0.44	0.34	0.3				0.36	0.44	0.2	0.3	0.35
LC3II / LC3I
	1.Normal，2.Normal+BafA1，3.Normal+Naringin，4.Normal+Naringin+BafA1，5.GA，6.GA+ BafA1，7.GA+Naringin，8.GA+Naringin+BafA1
	1	2	3	4	5	6	7	8				Normal			Normal+NAR			GA			GA+NAR
LC3I	43.16	43.75	44.99	47.87	19.63	36.29	31.7	38.13			Control	0.68	0.66	0.69	0.61	0.59	0.64	2.87	2.71	2.72	1.38	1.45	1.29
LC3II	29.23	27.47	27.58	25.42	56.28	45.99	43.71	37.48			BafA1	0.63	0.52	0.58	0.53	0.45	0.47	1.27	1.3	1.21	0.98	0.99	0.89
actin	97.23	102.69	111.22	115.29	110.45	115.9	110.39	103.13
LC3I/actin	0.44	0.43	0.4	0.42	0.18	0.31	0.29	0.37
LC3II/actin	0.3	0.27	0.25	0.22	0.51	0.4	0.4	0.36
LC3II/ LC3I	0.68	0.63	0.61	0.53	2.87	1.27	1.38	0.98
	1	2	3	4	5	6	7	8
LC3I	35.89	40.81	41.27	44.16	16.93	30.08	27.63	31.3
LC3II	23.73	21.18	24.48	19.9	45.96	39.2	40.03	30.85
actin	92.74	98.52	106.06	109.55	112.9	108.67	108.06	96.97
LC3I/actin	0.39	0.41	0.39	0.4	0.15	0.28	0.26	0.32
LC3II/actin	0.26	0.21	0.23	0.18	0.41	0.36	0.37	0.32
LC3II/ LC3I	0.66	0.52	0.59	0.45	2.71	1.3	1.45	0.99
	1	2	3	4	5	6	7	8
LC3I	39.81	43.53	45.07	50.08	20.45	39.11	36.3	41.31
LC3II	27.62	25.37	28.71	23.29	55.57	47.47	46.73	36.71
actin	109.68	97.95	102.51	97.95	102	104.71	102.9	108.69
LC3I/actin	0.36	0.44	0.44	0.51	0.2	0.37	0.35	0.38
LC3II/actin	0.25	0.26	0.28	0.24	0.54	0.45	0.45	0.34
LC3II/ LC3I	0.69	0.58	0.64	0.47	2.72	1.21	1.29	0.89
