# Supplementary material for: Naringenin attenuates slow-transit constipation by regulating the AMPK/mTOR/ULK1 signalling pathway: in vivo and in vitro studies
Source: Front Pharmacol. 2025 Jun 17;16:1550458. doi: 10.3389/fphar.2025.1550458 (PMC12209368; doi:10.3389/fphar.2025.1550458)
Supplement: Supplementary file 1 [file DataSheet1.zip › Data/Figure.2/original data.xlsx]

## Sheet: Sheet1
CCK8
	Normal	Normal+BafA1	Normal+Naringin	Normal+Naringin+BafA1	GA	GA+ BafA1	GA+Naringin	GA+Naringin+BafA1
1	1.4011	1.3002	1.4733	1.3288	1.1096	1.0405	1.1968	1.1604
2	1.3986	1.3171	1.5168	1.3517	1.1237	1.0166	1.2132	1.1536
3	1.4178	1.2925	1.4916	1.3401	1.0979	0.9952	1.1877	1.1307
OD	1.40583	1.30327	1.4939	1.3402	1.1104	1.01743	1.19923	1.14823
	1	0.916099	1.07204	0.946311	0.75833	0.682282	0.830997	0.789279
Percentage(％)
			UR（%）	LR（%）	（UR+LR）%
	Normal		1.84	4.91	6.75
	Normal-1		1.82	5.21	7.03
	Normal-2		1.41	5.31	6.72
	Normal+Baf A1		6.68	5.22	11.9
	Normal+Baf A2-1		6.01	6.04	12.05
	Normal+Baf A3-2		5.91	6.29	12.2
	Normal+Naringin		1.01	2.59	3.6
	Normal+Naringin-1		1.02	2.32	3.34
	Normal+Naringin-2		0.71	2.31	3.02
	Normal+Naringin+Baf A1		3.25	5.75	9
	Normal+Naringin+Baf A2-1		3.16	5.66	8.82
	Normal+Naringin+Baf A3-2		2.74	6.26	9
	GA		13.56	7.54	21.1
	GA-1		13.31	6.81	20.12
	GA-2		14.34	7.45	21.79
	GA+ Baf A1		14.08	13.31	27.39
	GA+ Baf A2-1		12.25	15.63	27.88
	GA+ Baf A3-2		11.24	14.89	26.13
	GA+Naringin		9.42	6.23	15.65
	GA+Naringin-1		9.38	6.95	16.33
	GA+Naringin-2		6.87	7.25	14.12
	GA+Naringin+Baf A1		7.23	12.75	19.98
	GA+Naringin+Baf A2-1		6.89	10.52	17.41
	GA+Naringin+Baf A3-2		6.94	10.26	17.2
