# Supplementary material for: Naringenin attenuates slow-transit constipation by regulating the AMPK/mTOR/ULK1 signalling pathway: in vivo and in vitro studies
Source: Front Pharmacol. 2025 Jun 17;16:1550458. doi: 10.3389/fphar.2025.1550458 (PMC12209368; doi:10.3389/fphar.2025.1550458)
Supplement: Supplementary file 1 [file DataSheet1.zip › Data/Figure.3/original data.xlsx]

## Sheet: Sheet1
	1.Control，2.GA，3.GA+Dorsomorphin
	1	2	3				1	2	3				1	2	3
AMPK	39.51	41.46	38.99			AMPK	43.56	39.38	40.13			AMPK	37.05	37.37	34.22
actin	92.98	91.27	89.75			actin	96.44	91	97.09			actin	101.04	104.84	99.05
AMPK/ actin	0.42	0.45	0.43			AMPK/ actin	0.45	0.43	0.41			AMPK/ actin	0.37	0.36	0.35
	1	2	3				1	2	3				1	2	3
pT172-AMPK	8.82	29.14	17.68			pT172-AMPK	6.95	29.22	18.3			pT172-AMPK	7.28	31	21.25
actin	92.98	91.27	89.75			actin	96.44	91	97.09			actin	101.04	104.84	99.05
pT172-AMPK / actin	0.09	0.32	0.2			pT172-AMPK / actin	0.07	0.32	0.19			pT172-AMPK / actin	0.07	0.3	0.21
	1	2	3				1	2	3				1	2	3
mTOR	38.57	38.68	31.21			mTOR	40.26	41.36	39.93			mTOR	42.18	44.41	40.54
actin	92.98	91.27	89.75			actin	96.44	91	97.09			actin	101.04	104.84	99.05
mTOR / actin	0.41	0.42	0.35			mTOR / actin	0.42	0.45	0.41			mTOR / actin	0.42	0.42	0.41
	1	2	3				1	2	3				1	2	3
pS2448-mTOR	6.54	28.46	22.45			pS2448-mTOR	5.07	30.39	21.41			pS2448-mTOR	8.03	27.85	20.67
actin	92.98	91.27	89.75			actin	96.44	91	97.09			actin	101.04	104.84	99.05
pS2448-mTOR / actin	0.07	0.31	0.25			pS2448-mTOR / actin	0.05	0.33	0.22			pS2448-mTOR / actin	0.08	0.27	0.21
	1	2	3				1	2	3				1	2	3
ULK1	37.27	40.72	42.77			ULK1	36.97	37.29	32.55			ULK1	34.01	34.68	29.15
actin	92.98	91.27	89.75			actin	96.44	91	97.09			actin	101.04	104.84	99.05
ULK1/ actin	0.4	0.45	0.48			ULK1/ actin	0.38	0.41	0.34			ULK1/ actin	0.34	0.33	0.29
	1	2	3				1	2	3				1	2	3
pS757-ULK1	5.89	24.58	20.21			pS757-ULK1	6.23	26.95	18.17			pS757-ULK1	5.03	29.74	23.58
actin	92.98	91.27	89.75			actin	96.44	91	97.09			actin	101.04	104.84	99.05
pS757-ULK1/ actin	0.06	0.27	0.23			pS757-ULK1/ actin	0.06	0.3	0.19			pS757-ULK1/ actin	0.05	0.28	0.24
	1	2	3				1	2	3				1	2	3
Beclin1	9.1	29.36	17.2			Beclin1	8.23	36.69	26.16			Beclin1	11.08	38.74	23.61
actin	92.98	91.27	89.75			actin	96.44	91	97.09			actin	101.04	104.84	99.05
Beclin1/ actin	0.1	0.32	0.19			Beclin1/ actin	0.09	0.4	0.27			Beclin1/ actin	0.11	0.37	0.24

## Sheet: Sheet2
	1.Control，2.Control+Naringin，3.GA，4.GA+Naringin，5.GA+Naringin+Dorsomorphin
	1	2	3	4	5				1	2	3	4	5				1	2	3	4	5
AMPK	41.86	49.22	47.68	46.02	46.72			AMPK	38.23	47.02	46.74	42.19	34.3			AMPK	43.85	44.45	44.62	45.17	41.05
actin	104.1	107.87	102.72	99.71	98.37			actin	94.6	98.35	93.31	98.78	90.22			actin	96.93	91.77	95.55	97.58	104.33
AMPK/ actin	0.4	0.46	0.46	0.46	0.47			AMPK/ actin	0.4	0.48	0.5	0.43	0.38			AMPK/ actin	0.45	0.48	0.47	0.46	0.39
	1	2	3	4	5				1	2	3	4	5				1	2	3	4	5
pT172-AMPK	11.92	10.02	30.38	22.83	18.02			pT172-AMPK	9.97	8.08	32.1	24.98	18.04			pT172-AMPK	9.96	7.51	36.37	25.98	18.83
actin	104.1	107.87	102.72	99.71	98.37			actin	94.6	98.35	93.31	98.78	90.22			actin	96.93	91.77	95.55	97.58	104.33
pT172-AMPK / actin	0.11	0.09	0.3	0.23	0.18			pT172-AMPK / actin	0.11	0.08	0.34	0.25	0.2			pT172-AMPK / actin	0.1	0.08	0.38	0.27	0.18
	1	2	3	4	5				1	2	3	4	5				1	2	3	4	5
mTOR	40.76	44.51	40.59	35.24	33.34			mTOR	44.34	39.28	39.99	39.86	43.28			mTOR	35.38	38	33.61	34.73	39.27
actin	104.1	107.87	102.72	99.71	98.37			actin	94.6	98.35	93.31	98.78	90.22			actin	96.93	91.77	95.55	97.58	104.33
mTOR / actin	0.39	0.41	0.4	0.35	0.34			mTOR / actin	0.47	0.4	0.43	0.4	0.48			mTOR / actin	0.37	0.41	0.35	0.36	0.38
	1	2	3	4	5				1	2	3	4	5				1	2	3	4	5
pS2448-mTOR	12.67	11.65	29.61	24.32	18.54			pS2448-mTOR	12.17	10.44	30.93	27.18	19.53			pS2448-mTOR	11.92	11.54	32.88	26.47	20.92
actin	104.1	107.87	102.72	99.71	98.37			actin	94.6	98.35	93.31	98.78	90.22			actin	96.93	91.77	95.55	97.58	104.33
pS2448-mTOR / actin	0.12	0.11	0.29	0.24	0.19			pS2448-mTOR / actin	0.13	0.11	0.33	0.28	0.22			pS2448-mTOR / actin	0.12	0.13	0.34	0.27	0.2
	1	2	3	4	5				1	2	3	4	5				1	2	3	4	5
ULK1	42.45	38.95	41.57	37.83	37.49			ULK1	43.93	44.65	43.65	41.7	43.49			ULK1	41	44.73	40.85	34.92	34.89
actin	104.1	107.87	102.72	99.71	98.37			actin	94.6	98.35	93.31	98.78	90.22			actin	96.93	91.77	95.55	97.58	104.33
ULK1/ actin	0.41	0.36	0.4	0.38	0.38			ULK1/ actin	0.46	0.45	0.47	0.42	0.48			ULK1/ actin	0.42	0.49	0.43	0.36	0.33
	1	2	3	4	5				1	2	3	4	5				1	2	3	4	5
pS757-ULK1	9.15	8.87	32.66	25.17	16.69			pS757-ULK1	7.95	7.13	34.89	25.45	17.82			pS757-ULK1	13.42	11.83	33.87	25.99	20.86
actin	104.1	107.87	102.72	99.71	98.37			actin	94.6	98.35	93.31	98.78	90.22			actin	96.93	91.77	95.55	97.58	104.33
pS757-ULK1/ actin	0.09	0.08	0.32	0.25	0.17			pS757-ULK1/ actin	0.08	0.07	0.37	0.26	0.2			pS757-ULK1/ actin	0.14	0.13	0.35	0.27	0.2
	1	2	3	4	5				1	2	3	4	5				1	2	3	4	5
Beclin1	10.32	10.02	37.57	25.46	17.82			Beclin1	15.1	15.35	35.82	27.93	19.74			Beclin1	9.14	9.86	36.87	27.15	18.27
actin	104.1	107.87	102.72	99.71	98.37			actin	94.6	98.35	93.31	98.78	90.22			actin	96.93	91.77	95.55	97.58	104.33
Beclin1/ actin	0.1	0.09	0.37	0.26	0.18			Beclin1/ actin	0.16	0.16	0.38	0.28	0.22			Beclin1/ actin	0.09	0.11	0.39	0.28	0.18
