# Supplementary material for: Naringenin attenuates slow-transit constipation by regulating the AMPK/mTOR/ULK1 signalling pathway: in vivo and in vitro studies
Source: Front Pharmacol. 2025 Jun 17;16:1550458. doi: 10.3389/fphar.2025.1550458 (PMC12209368; doi:10.3389/fphar.2025.1550458)
Supplement: Supplementary file 1 [file DataSheet1.zip › Data/Figure.4/original data.xlsx]

## Sheet: Sheet1
		1.Normal，2.Normal+BafA1，3.Normal+Naringin，4.Normal+Naringin+BafA1，5.GA，6.GA+ BafA1，7.GA+Naringin，8.GA+Naringin+BafA1
		Control			BafA1
	Normal	0.23	0.27	0.31	0.19	0.21	0.26
	Normal+NAR	0.22	0.22	0.28	0.18	0.17	0.21
	GA	0.5	0.51	0.48	0.45	0.38	0.37
	GA+NAR	0.43	0.4	0.39	0.31	0.34	0.35
		1.Normal；2.Normal+Atg5 KD；3.Normal+Naringin；4.Normal+Naringin+Atg5 KD；5.GA；6.GA+ Atg5 KD；7.GA+Naringin；8.GA+Naringin+Atg5 KD
		Control			Atg5 KD
	Normal	0.3	0.35	0.32	0.22	0.27	0.24
	Normal+NAR	0.29	0.36	0.3	0.23	0.3	0.24
	GA	0.5	0.51	0.49	0.43	0.44	0.45
	GA+NAR	0.38	0.41	0.41	0.32	0.33	0.36
